# Supplementary material for: Synthesis and Characterization of Cholesterol-Based Liquid Crystals Linked with Perfluorinated Alkyl Chains
Source: Molecules. 2025 Sep 13;30(18):3731. doi: 10.3390/molecules30183731 (PMC12472246; doi:10.3390/molecules30183731)
Supplement: Supplementary file 1 [file molecules-30-03731-s001.zip]

Archive with 1 entries (1 files):
- molecules-3832770-supplementary.pdf
